# Supplementary material for: A taxonomic study of Muscidifurax Girault & Sanders from China (Hymenoptera, Chalcidoidea, Pteromalidae)
Source: Zookeys. 2018 Jul 26;(776):91–103. doi: 10.3897/zookeys.776.25030 (PMC6072828; doi:10.3897/zookeys.776.25030)
Supplement: XML Treatment for Muscidifurax [file zookeys.776.25030-treatment1.xml]

<!DOCTYPE tp:taxon-treatment
  PUBLIC "-//TaxonX//DTD Taxonomic Treatment Publishing DTD v0 20100105//EN" "tax-treatment-NSO.dtd">
<tp:taxon-treatment xmlns:tp="http://www.plazi.org/taxpub"><tp:treatment-meta><kwd-group><label>Taxon classification</label><kwd><named-content xmlns:xlink="http://www.w3.org/1999/xlink" content-type="kingdom">Animalia</named-content></kwd><kwd><named-content xmlns:xlink="http://www.w3.org/1999/xlink" content-type="order">Hymenoptera</named-content></kwd><kwd><named-content xmlns:xlink="http://www.w3.org/1999/xlink" content-type="family">Pteromalidae</named-content></kwd></kwd-group><mixed-citation publication-type="journal"><person-group><name><surname>Xiao</surname><given-names>Hui</given-names></name><name><surname>Zhou</surname><given-names>Shi-yu</given-names></name><name><surname>Tong</surname><given-names>Yan-feng</given-names></name></person-group><article-title>A taxonomic study of <italic><tp:taxon-name><tp:taxon-name-part taxon-name-part-type="genus" reg="Muscidifurax">Muscidifurax</tp:taxon-name-part></tp:taxon-name></italic> Girault &amp; Sanders from China (<tp:taxon-name><tp:taxon-name-part taxon-name-part-type="order">Hymenoptera</tp:taxon-name-part></tp:taxon-name>, <tp:taxon-name><tp:taxon-name-part taxon-name-part-type="superfamily">Chalcidoidea</tp:taxon-name-part></tp:taxon-name>, <tp:taxon-name><tp:taxon-name-part taxon-name-part-type="family">Pteromalidae</tp:taxon-name-part></tp:taxon-name>)</article-title><source>Zookeys</source><day>26</day><month>7</month><year>2018</year><volume>2018</volume><issue>776</issue><fpage>91</fpage><lpage>103</lpage><pub-id pub-id-type="doi">10.3897/zookeys.776.25030</pub-id></mixed-citation></tp:treatment-meta><tp:nomenclature><tp:taxon-name>
            <tp:taxon-name-part taxon-name-part-type="genus" reg="Muscidifurax">Muscidifurax</tp:taxon-name-part>
          </tp:taxon-name><tp:taxon-authority>Girault &amp; Sanders, 1910</tp:taxon-authority><tp:nomenclature-citation-list><tp:nomenclature-citation><tp:taxon-name>
                <tp:taxon-name-part taxon-name-part-type="genus" reg="Muscidifurax">Muscidifurax</tp:taxon-name-part>
              </tp:taxon-name><comment>Girault &amp; Sanders, 1910: 146.</comment></tp:nomenclature-citation><tp:nomenclature-citation><tp:taxon-name>
                <tp:taxon-name-part taxon-name-part-type="genus" reg="Muscidifurax">Muscidifurax</tp:taxon-name-part>
                <tp:taxon-name-part taxon-name-part-type="species" reg="raptor">raptor</tp:taxon-name-part>
              </tp:taxon-name><comment>Girault &amp; Sanders, 1910: 146; original designation and monotypy. <xref ref-type="bibr" rid="B9">Kogan and Legner 1970</xref>: 1268–1290; <xref ref-type="bibr" rid="B12">Propp 1984</xref>: 705; Narendran et al. 2006: 29–34. [Type species.]</comment></tp:nomenclature-citation><tp:nomenclature-citation><tp:taxon-name>
                <tp:taxon-name-part taxon-name-part-type="genus" reg="Smeagolia">Smeagolia</tp:taxon-name-part>
              </tp:taxon-name><comment>Hedqvist, 1973: 237. Type species: <tp:taxon-name><tp:taxon-name-part taxon-name-part-type="genus" reg="Smeagolia">Smeagolia</tp:taxon-name-part><tp:taxon-name-part taxon-name-part-type="species" reg="perplexa">perplexa</tp:taxon-name-part></tp:taxon-name> Hedqvist. Synonymized by <xref ref-type="bibr" rid="B1">Bouček 1991</xref>: 203.</comment></tp:nomenclature-citation></tp:nomenclature-citation-list></tp:nomenclature><tp:treatment-sec sec-type="diagnosis" id="SECID0EOCAE"><title>Diagnosis.</title><p>Body dark green, head, and mesosoma with distinctly white hairs, eye glabrous. Head wider than mesosoma, occipital carina strong. Antennal insertion placed on lower ocular line and face distinctly protuberant at antennal insertion; lower face receding almost horizontally. Antenna slender, formula 11173 in females, 11263 in males; lower margin of clypeus more or less incised medially, without median tooth. Pronotal collar margined; notauli incomplete; scutellum flattened; propodeum with median carina and complete plicae, nucha short but distinct. Marginal vein strongly thickened in proximal half (its lower margin distinctly sinuate) and progressively thinner in distal half. Gaster flattened dorsally, hind margin of <abbrev xmlns:xlink="http://www.w3.org/1999/xlink" xlink:title="gastral tergite number" xlink:type="simple">Gt</abbrev><sub>1</sub> trilobed.</p></tp:treatment-sec><tp:treatment-sec sec-type="biology" id="SECID0EWCAE"><title>Biology.</title><p>Hosts include <tp:taxon-name><tp:taxon-name-part taxon-name-part-type="family">Calliphoridae</tp:taxon-name-part></tp:taxon-name> (<italic><tp:taxon-name><tp:taxon-name-part taxon-name-part-type="genus" reg="Chrysomya">Chrysomya</tp:taxon-name-part></tp:taxon-name></italic> sp., <italic><tp:taxon-name><tp:taxon-name-part taxon-name-part-type="genus" reg="Phormia">Phormia</tp:taxon-name-part></tp:taxon-name></italic> sp.) and <tp:taxon-name><tp:taxon-name-part taxon-name-part-type="family">Muscidae</tp:taxon-name-part></tp:taxon-name> (<italic><tp:taxon-name><tp:taxon-name-part taxon-name-part-type="genus" reg="Fannia">Fannia</tp:taxon-name-part><tp:taxon-name-part taxon-name-part-type="species" reg="canicularis">canicularis</tp:taxon-name-part></tp:taxon-name></italic>, <italic><tp:taxon-name><tp:taxon-name-part taxon-name-part-type="genus" reg="Fannia">Fannia</tp:taxon-name-part><tp:taxon-name-part taxon-name-part-type="species" reg="femoralis">femoralis</tp:taxon-name-part></tp:taxon-name></italic>, <italic><tp:taxon-name><tp:taxon-name-part taxon-name-part-type="genus" reg="Musca">Musca</tp:taxon-name-part><tp:taxon-name-part taxon-name-part-type="species" reg="domestica">domestica</tp:taxon-name-part></tp:taxon-name></italic>, <italic><tp:taxon-name><tp:taxon-name-part taxon-name-part-type="genus" reg="Stomoxys">Stomoxys</tp:taxon-name-part></tp:taxon-name></italic> sp. and <italic><tp:taxon-name><tp:taxon-name-part taxon-name-part-type="genus" reg="Stomoxys">Stomoxys</tp:taxon-name-part><tp:taxon-name-part taxon-name-part-type="species" reg="calcitrans">calcitrans</tp:taxon-name-part></tp:taxon-name></italic>) (<xref ref-type="bibr" rid="B11">Noyes 2017</xref>).</p></tp:treatment-sec><tp:treatment-sec sec-type="distribution" id="SECID0ELFAE"><title>Distribution.</title><p>Palaearctic, Nearctic, Afrotropics, Neotropics, and Australasian regions (Noyes, 2017). China: Beijing, Shandong (<xref ref-type="bibr" rid="B6">Guo et al. 1997</xref>).</p></tp:treatment-sec><ref-list><ref id="B9"><mixed-citation xmlns:xlink="http://www.w3.org/1999/xlink" xlink:type="simple"><person-group><name name-style="western"><surname>Kogan</surname><given-names>M</given-names></name><name name-style="western"><surname>Legner</surname><given-names>EF</given-names></name></person-group> (<year>1970</year>) <article-title>A biosystematic revision of the genus <italic><tp:taxon-name><tp:taxon-name-part taxon-name-part-type="genus">Muscidifurax</tp:taxon-name-part></tp:taxon-name></italic> (Hym., <tp:taxon-name><tp:taxon-name-part taxon-name-part-type="family">Pteromalidae</tp:taxon-name-part></tp:taxon-name>) with descriptions of four new species.</article-title><source>The Canadian Entomologist</source><volume>102</volume>: <fpage>1268</fpage>–<lpage>1290</lpage>. <ext-link xlink:type="simple" ext-link-type="doi" xlink:href="10.4039/Ent1021268-10">https://doi.org/10.4039/Ent1021268-10</ext-link></mixed-citation></ref><ref id="B12"><mixed-citation xmlns:xlink="http://www.w3.org/1999/xlink" xlink:type="simple"><person-group><name name-style="western"><surname>Propp</surname><given-names>GD</given-names></name></person-group> (<year>1984</year>) <source>Isoenzyme characterization of intra- and interspecific variations of parasitoids of synanthropic <tp:taxon-name><tp:taxon-name-part taxon-name-part-type="order">Diptera</tp:taxon-name-part></tp:taxon-name>.</source><publisher-name>XII International Congress of Entomology</publisher-name>, <publisher-loc>Hamburg</publisher-loc>, <size units="page">705 pp</size>.</mixed-citation></ref><ref id="B1"><mixed-citation xmlns:xlink="http://www.w3.org/1999/xlink" xlink:type="simple"><person-group><name name-style="western"><surname>Bouček</surname><given-names>Z</given-names></name></person-group> (<year>1991</year>) Four new genera of European <tp:taxon-name><tp:taxon-name-part taxon-name-part-type="family">Pteromalidae</tp:taxon-name-part></tp:taxon-name> (<tp:taxon-name><tp:taxon-name-part taxon-name-part-type="order">Hymenoptera</tp:taxon-name-part></tp:taxon-name>), with some taxonomic changes. Bollettino di Zoologia Agraria e Bachicoltura (2)22: 195–206.</mixed-citation></ref><ref id="B11"><mixed-citation xmlns:xlink="http://www.w3.org/1999/xlink" xlink:type="simple"><person-group><name name-style="western"><surname>Noyes</surname><given-names>JS</given-names></name></person-group> (<year>2017</year>) Universal <tp:taxon-name><tp:taxon-name-part taxon-name-part-type="superfamily">Chalcidoidea</tp:taxon-name-part></tp:taxon-name> Database. World Wide Web electronic publication. <ext-link xlink:type="simple" ext-link-type="uri" xlink:href="http://www.nhm.ac.uk/chalcidoids">http://www.nhm.ac.uk/chalcidoids</ext-link> [accessed 24 January 2018]</mixed-citation></ref><ref id="B6"><mixed-citation xmlns:xlink="http://www.w3.org/1999/xlink" xlink:type="simple"><person-group><name name-style="western"><surname>Guo</surname><given-names>YJ</given-names></name><name name-style="western"><surname>Hogsette</surname><given-names>JA</given-names></name><name name-style="western"><surname>Greene</surname><given-names>GL</given-names></name><name name-style="western"><surname>Jones</surname><given-names>CJ</given-names></name></person-group> (<year>1997</year>) <article-title>Survey report on pupal parasites of filth flies in livestock and poultry facilities in China.</article-title><source>Chinese Journal of Biological Control</source><volume>13</volume>(<issue>3</issue>): <fpage>106</fpage>–<lpage>109</lpage>.</mixed-citation></ref></ref-list></tp:taxon-treatment>
