# Supplementary material for: A taxonomic study of Muscidifurax Girault & Sanders from China (Hymenoptera, Chalcidoidea, Pteromalidae)
Source: Zookeys. 2018 Jul 26;(776):91–103. doi: 10.3897/zookeys.776.25030 (PMC6072828; doi:10.3897/zookeys.776.25030)
Supplement: XML Treatment for Muscidifurax similadanacus [file zookeys.776.25030-treatment2.xml]

<!DOCTYPE tp:taxon-treatment
  PUBLIC "-//TaxonX//DTD Taxonomic Treatment Publishing DTD v0 20100105//EN" "tax-treatment-NSO.dtd">
<tp:taxon-treatment xmlns:tp="http://www.plazi.org/taxpub"><tp:treatment-meta><kwd-group><label>Taxon classification</label><kwd><named-content xmlns:xlink="http://www.w3.org/1999/xlink" content-type="kingdom">Animalia</named-content></kwd><kwd><named-content xmlns:xlink="http://www.w3.org/1999/xlink" content-type="order">Hymenoptera</named-content></kwd><kwd><named-content xmlns:xlink="http://www.w3.org/1999/xlink" content-type="family">Pteromalidae</named-content></kwd></kwd-group><mixed-citation publication-type="journal"><person-group><name><surname>Xiao</surname><given-names>Hui</given-names></name><name><surname>Zhou</surname><given-names>Shi-yu</given-names></name><name><surname>Tong</surname><given-names>Yan-feng</given-names></name></person-group><article-title>A taxonomic study of <italic><tp:taxon-name><tp:taxon-name-part taxon-name-part-type="genus" reg="Muscidifurax">Muscidifurax</tp:taxon-name-part></tp:taxon-name></italic> Girault &amp; Sanders from China (<tp:taxon-name><tp:taxon-name-part taxon-name-part-type="order">Hymenoptera</tp:taxon-name-part></tp:taxon-name>, <tp:taxon-name><tp:taxon-name-part taxon-name-part-type="superfamily">Chalcidoidea</tp:taxon-name-part></tp:taxon-name>, <tp:taxon-name><tp:taxon-name-part taxon-name-part-type="family">Pteromalidae</tp:taxon-name-part></tp:taxon-name>)</article-title><source>Zookeys</source><day>26</day><month>7</month><year>2018</year><volume>2018</volume><issue>776</issue><fpage>91</fpage><lpage>103</lpage><pub-id pub-id-type="doi">10.3897/zookeys.776.25030</pub-id></mixed-citation></tp:treatment-meta><tp:nomenclature><tp:taxon-name>
            <tp:taxon-name-part taxon-name-part-type="genus" reg="Muscidifurax">Muscidifurax</tp:taxon-name-part>
            <tp:taxon-name-part taxon-name-part-type="species" reg="similadanacus">similadanacus</tp:taxon-name-part>
            <object-id xmlns:xlink="http://www.w3.org/1999/xlink" content-type="zoobank" xlink:type="simple">http://zoobank.org/24C8BB2B-9695-455A-AEB8-7F57EC21BB90</object-id>
          </tp:taxon-name><tp:taxon-authority>Xiao &amp; Zhou</tp:taxon-authority><tp:taxon-status xmlns:xlink="http://www.w3.org/1999/xlink" xlink:type="simple">sp. n.</tp:taxon-status><xref ref-type="fig" rid="F1">Figs 1–7</xref></tp:nomenclature><tp:treatment-sec sec-type="diagnosis" id="SECID0ECHAE"><title>Diagnosis.</title><p>Fore wing without marginal fringe; each funicular segment longer than broad; head width 1.25× head height; <abbrev xmlns:xlink="http://www.w3.org/1999/xlink" xlink:title="funicular segment number" xlink:type="simple">Fu</abbrev><sub>1</sub> slightly longer than <abbrev xmlns:xlink="http://www.w3.org/1999/xlink" xlink:title="funicular segment number" xlink:type="simple">Fu</abbrev><sub>2</sub>; <abbrev xmlns:xlink="http://www.w3.org/1999/xlink" xlink:title="funicular segment number" xlink:type="simple">Fu</abbrev><sub>1</sub> without sensilla; median area of propodeum with distinct costula; gaster 2.1× as long as broad, <abbrev xmlns:xlink="http://www.w3.org/1999/xlink" xlink:title="gastral tergite number" xlink:type="simple">Gt</abbrev><sub>1</sub> 1/4 length of gaster.</p></tp:treatment-sec><tp:treatment-sec sec-type="description" id="SECID0EQHAE"><title>Description.</title><p>Holotype. <italic>Female</italic>. 3.4 mm (Fig. <xref ref-type="fig" rid="F1">1</xref>). Head and mesosoma dark green, with metallic reflections and white hairs; gaster brown with yellow spot. Antennal scape brown, flagellum dark brown; legs yellow except coxae concolorous with body, femora and pretarsi brown; fore wings hyaline, venation brown except marginal vein dark brown.</p><fig id="F1" position="float" orientation="portrait"><label>Figures 1–7.</label><caption><p><italic><tp:taxon-name><tp:taxon-name-part taxon-name-part-type="genus" reg="Muscidifurax">Muscidifurax</tp:taxon-name-part><tp:taxon-name-part taxon-name-part-type="species" reg="similadanacus">similadanacus</tp:taxon-name-part></tp:taxon-name></italic> sp. n., <bold>1–6</bold> female holotype <bold>1</bold> Body in dorsal view <bold>2</bold> Head in frontal view <bold>3</bold> Head in lateral view <bold>4</bold> Head in dorsal view <bold>5</bold> Propodeum 6 Fore wing <bold>7</bold> Male, Body in lateral view.</p></caption><graphic xmlns:xlink="http://www.w3.org/1999/xlink" xlink:href="zookeys-776-091-g001.jpg" position="float" orientation="portrait" xlink:type="simple" id="oo_219171.jpg"/></fig><p>Head in frontal view 1.25× as wide as high (Fig. <xref ref-type="fig" rid="F1">2</xref>); eyes with inner margins parallel, eye height 0.6× head height, eyes separated by 1.5× their height; antennal scrobes deep, reaching anterior ocellus. Antennal insertion on lower ocular line. Clypeal margin slightly protruded, straight; oral fossa 0.44× as wide as head; right mandible with four teeth, left mandible with three teeth. Head in lateral view with malar sulcus inconspicuous, eye height 1.74× malar space. Antennal scape length 1.44× eye height, exceeding vertex (Figs <xref ref-type="fig" rid="F1">2</xref>, <xref ref-type="fig" rid="F1">3</xref>); pedicel in lateral view 2.38× as long as broad; anellus transverse; <abbrev xmlns:xlink="http://www.w3.org/1999/xlink" xlink:title="funicular segment number" xlink:type="simple">Fu</abbrev><sub>1</sub> 1.8× as long as broad, slightly longer than <abbrev xmlns:xlink="http://www.w3.org/1999/xlink" xlink:title="funicular segment number" xlink:type="simple">Fu</abbrev><sub>2</sub>; each funicular segment with sensilla except <abbrev xmlns:xlink="http://www.w3.org/1999/xlink" xlink:title="funicular segment number" xlink:type="simple">Fu</abbrev><sub>1</sub>; clava not clavate, 2.25× as long as broad. Head in dorsal view (Fig. <xref ref-type="fig" rid="F1">4</xref>), 1.82× as wide as long; vertex convex; eye length 2.86× temple length; <abbrev xmlns:xlink="http://www.w3.org/1999/xlink" xlink:title="posterior ocellar distance" id="ABBRID0E1JAE" xlink:type="simple">POL</abbrev> 1.33× <abbrev xmlns:xlink="http://www.w3.org/1999/xlink" xlink:title="ocellocular distance" id="ABBRID0E5JAE" xlink:type="simple">OOL</abbrev>.</p><p>Head as broad as mesosoma. Mesosoma not distinctly convex, 2.13× as long as broad. Pronotum 0.85× as broad as mesoscutum, anteriorly margined, posterior band smooth. Mesoscutum 1.74× as broad as long, anterior half weakly reticulate and posterior half with deep reticulation; notauli incomplete, only distinct basally. Scutellum 1.18× as broad as long, frenal line absent; reticulation shallow. Propodeum (Fig. <xref ref-type="fig" rid="F1">5</xref>) medially 0.6× as long as scutellum, reticulation irregular on median area, with short irregular carinae; plicae distinct and complete, separated by 1.2× medial length of propodeum; median carina complete, costula distinct; nucha short; propodeal spiracles oval, 1.5× as long as broad. Fore wing 2.53× as long as broad, without marginal fringe (Fig. <xref ref-type="fig" rid="F1">6</xref>); basal vein and basal cell bare; upper surface of costal cell bare, lower surface with scattered setae; submarginal vein 1.75× marginal vein, marginal vein 1.8× postmarginal vein, postmarginal vein longer than stigmal vein (1.33×); stigmal vein slightly capitate.</p><p>Gaster spindle-shaped (Fig. <xref ref-type="fig" rid="F1">1</xref>) with apex pointed, 2.1× as long as broad, 1.49× as wide as mesosoma; <abbrev xmlns:xlink="http://www.w3.org/1999/xlink" xlink:title="gastral tergite number" xlink:type="simple">Gt</abbrev><sub>1</sub> covering 1/4 of gaster, each segment with hind margin entire except hind margin of <abbrev xmlns:xlink="http://www.w3.org/1999/xlink" xlink:title="gastral tergite number" xlink:type="simple">Gt</abbrev><sub>1</sub> trilobed.</p><p><italic>Male</italic>. As female, with the following differences. Body length 3.0–3.5 mm (Fig. <xref ref-type="fig" rid="F1">7</xref>). Antennal insertion above the lower ocular line, each funicular segment longer than broad, with 3–4 rows setae.</p></tp:treatment-sec><tp:treatment-sec sec-type="variability" id="SECID0E5KAE"><title>Variability.</title><p>Females: body length 2.9–3.5 mm, others same as holotype. Males: body length 2.6–3.0 mm.</p></tp:treatment-sec><tp:treatment-sec sec-type="remarks" id="SECID0EDLAE"><title>Remarks.</title><p>This new species is similar to <italic><tp:taxon-name><tp:taxon-name-part taxon-name-part-type="genus" reg="Muscidifurax">M.</tp:taxon-name-part><tp:taxon-name-part taxon-name-part-type="species" reg="raptor">raptor</tp:taxon-name-part></tp:taxon-name></italic> and <italic><tp:taxon-name><tp:taxon-name-part taxon-name-part-type="genus" reg="Muscidifurax">M.</tp:taxon-name-part><tp:taxon-name-part taxon-name-part-type="species" reg="sinesensilla">sinesensilla</tp:taxon-name-part></tp:taxon-name></italic> sp. n., but noticeably different by the absence of a marginal fringe on the fore wing. It is also very close with <italic><tp:taxon-name><tp:taxon-name-part taxon-name-part-type="genus" reg="Muscidifurax">M.</tp:taxon-name-part><tp:taxon-name-part taxon-name-part-type="species" reg="adanacus">adanacus</tp:taxon-name-part></tp:taxon-name></italic> in having the fore wing without a fringe, but can be recognized with the characters listed in the key.</p></tp:treatment-sec><tp:treatment-sec sec-type="material" id="SECID0EKMAE"><title>Material examined.</title><p>Holotype. ♀, China: Xinjiang: Urumqi, <named-content xmlns:xlink="http://www.w3.org/1999/xlink" content-type="dwc:verbatimCoordinates" xlink:type="simple"><named-content content-type="geo-json" specific-use="{&#34;type&#34;:&#34;Point&#34;,&#34;coordinates&#34;:[87.360000,43.450000]}" id="NCID0ETMAE" xlink:type="simple">43.45°N 87.36°E</named-content></named-content>, VII.2016, ex. Pupa of <italic><tp:taxon-name><tp:taxon-name-part taxon-name-part-type="genus" reg="Musca">Musca</tp:taxon-name-part><tp:taxon-name-part taxon-name-part-type="species" reg="domestica">domestica</tp:taxon-name-part></tp:taxon-name></italic>, leg. Hao-yuan Hu, IOZ(E)1812530 (2016-WJ-066). Paratypes. 7♂, IOZ(E)1812531-1812537 (2016-WJ-062), 7♀, IOZ(E)1812538-1812544(2016-WJ-066), same data to holotype.</p></tp:treatment-sec><tp:treatment-sec sec-type="etymology" id="SECID0EDNAE"><title>Etymology.</title><p>The name refers to the similarity of this species with <italic><tp:taxon-name><tp:taxon-name-part taxon-name-part-type="genus" reg="Muscidifurax">M.</tp:taxon-name-part><tp:taxon-name-part taxon-name-part-type="species" reg="adanacus">adanacus</tp:taxon-name-part></tp:taxon-name></italic>, and is to be treated as an adjective.</p></tp:treatment-sec><tp:treatment-sec sec-type="host" id="SECID0EUNAE"><title>Hosts.</title><p>Pupa of <italic><tp:taxon-name><tp:taxon-name-part taxon-name-part-type="genus" reg="Musca">Musca</tp:taxon-name-part><tp:taxon-name-part taxon-name-part-type="species" reg="domestica">domestica</tp:taxon-name-part></tp:taxon-name></italic>.</p></tp:treatment-sec><tp:treatment-sec sec-type="distribution" id="SECID0EFOAE"><title>Distribution.</title><p>China (Xinjiang).</p></tp:treatment-sec></tp:taxon-treatment>
