# Supplementary material for: A taxonomic study of Muscidifurax Girault & Sanders from China (Hymenoptera, Chalcidoidea, Pteromalidae)
Source: Zookeys. 2018 Jul 26;(776):91–103. doi: 10.3897/zookeys.776.25030 (PMC6072828; doi:10.3897/zookeys.776.25030)
Supplement: XML Treatment for Muscidifurax sinesensilla [file zookeys.776.25030-treatment3.xml]

<!DOCTYPE tp:taxon-treatment
  PUBLIC "-//TaxonX//DTD Taxonomic Treatment Publishing DTD v0 20100105//EN" "tax-treatment-NSO.dtd">
<tp:taxon-treatment xmlns:tp="http://www.plazi.org/taxpub"><tp:treatment-meta><kwd-group><label>Taxon classification</label><kwd><named-content xmlns:xlink="http://www.w3.org/1999/xlink" content-type="kingdom">Animalia</named-content></kwd><kwd><named-content xmlns:xlink="http://www.w3.org/1999/xlink" content-type="order">Hymenoptera</named-content></kwd><kwd><named-content xmlns:xlink="http://www.w3.org/1999/xlink" content-type="family">Pteromalidae</named-content></kwd></kwd-group><mixed-citation publication-type="journal"><person-group><name><surname>Xiao</surname><given-names>Hui</given-names></name><name><surname>Zhou</surname><given-names>Shi-yu</given-names></name><name><surname>Tong</surname><given-names>Yan-feng</given-names></name></person-group><article-title>A taxonomic study of <italic><tp:taxon-name><tp:taxon-name-part taxon-name-part-type="genus" reg="Muscidifurax">Muscidifurax</tp:taxon-name-part></tp:taxon-name></italic> Girault &amp; Sanders from China (<tp:taxon-name><tp:taxon-name-part taxon-name-part-type="order">Hymenoptera</tp:taxon-name-part></tp:taxon-name>, <tp:taxon-name><tp:taxon-name-part taxon-name-part-type="superfamily">Chalcidoidea</tp:taxon-name-part></tp:taxon-name>, <tp:taxon-name><tp:taxon-name-part taxon-name-part-type="family">Pteromalidae</tp:taxon-name-part></tp:taxon-name>)</article-title><source>Zookeys</source><day>26</day><month>7</month><year>2018</year><volume>2018</volume><issue>776</issue><fpage>91</fpage><lpage>103</lpage><pub-id pub-id-type="doi">10.3897/zookeys.776.25030</pub-id></mixed-citation></tp:treatment-meta><tp:nomenclature><tp:taxon-name>
            <tp:taxon-name-part taxon-name-part-type="genus" reg="Muscidifurax">Muscidifurax</tp:taxon-name-part>
            <tp:taxon-name-part taxon-name-part-type="species" reg="sinesensilla">sinesensilla</tp:taxon-name-part>
            <object-id xmlns:xlink="http://www.w3.org/1999/xlink" content-type="zoobank" xlink:type="simple">http://zoobank.org/AAD25D3A-2FC7-4695-ACB0-208CBED8C1FD</object-id>
          </tp:taxon-name><tp:taxon-authority>Xiao &amp; Zhou</tp:taxon-authority><tp:taxon-status xmlns:xlink="http://www.w3.org/1999/xlink" xlink:type="simple">sp. n.</tp:taxon-status><xref ref-type="fig" rid="F2">Figs 8–14</xref></tp:nomenclature><tp:treatment-sec sec-type="diagnosis" id="SECID0EXPAE"><title>Diagnosis.</title><p>Fore wing with marginal fringe; inner margins of eyes angularly produced upwards (small angle shape) near the vertex; <abbrev xmlns:xlink="http://www.w3.org/1999/xlink" xlink:title="funicular segment number" xlink:type="simple">Fu</abbrev><sub>1</sub> without sensilla; head 1.82× as broad as long dorsally; propodeum without coarse rugae; gaster 1.8× as long as broad.</p></tp:treatment-sec><tp:treatment-sec sec-type="description" id="SECID0E6PAE"><title>Description.</title><p>Holotype. <italic>Female</italic>. 2.5 mm (Fig. <xref ref-type="fig" rid="F2">8</xref>). Head and mesosoma dark blue, with metallic reflections; gaster brown with yellow spot. Antennal scape yellowish brown, flagellum dark brown; legs yellow except coxae concolorous with body, and femora and pretarsi brown; fore wings hyaline, venation brown except marginal vein dark brown.</p><fig id="F2" position="float" orientation="portrait"><label>Figures 8–14.</label><caption><p><italic><tp:taxon-name><tp:taxon-name-part taxon-name-part-type="genus" reg="Muscidifurax">Muscidifurax</tp:taxon-name-part><tp:taxon-name-part taxon-name-part-type="species" reg="sinesensilla">sinesensilla</tp:taxon-name-part></tp:taxon-name></italic> sp. n., <bold>8–12</bold> female holotype <bold>8</bold> Body in lateral view <bold>9</bold> Head in frontal view <bold>10</bold> Head in lateral view <bold>11</bold> Propodeum <bold>12</bold> Fore wing <bold>13–14</bold> Male <bold>13</bold> Body in lateral view <bold>14</bold> Head in frontal view.</p></caption><graphic xmlns:xlink="http://www.w3.org/1999/xlink" xlink:href="zookeys-776-091-g002.jpg" position="float" orientation="portrait" xlink:type="simple" id="oo_219172.jpg"/></fig><p>Head in frontal view 1.17× as wide as high; inner margins of eyes angularly produced upwards (small angle shape) near the vertex (Fig. <xref ref-type="fig" rid="F2">9</xref>); eye height 0.54× head height, eyes separated by 1.53× their height; antennal scrobes deep, not reaching anterior ocellus; reticulation in antennal scrobe smaller than that on parascrobe. Antennal insertion on lower ocular line, distance from upper margin of torulus to lower margin of anterior ocellus 1.78× distance from lower margin of torulus to lower margin of clypeus. Clypeus with longitudinal striation; clypeal margin slightly protruded, straight; oral fossa 0.5× as wide as head; right mandible with four teeth, left mandible with three teeth. Head in lateral view with malar sulcus conspicuous, eye height 1.25× malar space. Antennal scape length 1.34× eye height, reaching anterior ocellus, but not exceeding vertex; length of flagellum and pedicel combined longer than head width (1.2×); pedicel in lateral view 2× as long as broad; anellus transverse; <abbrev xmlns:xlink="http://www.w3.org/1999/xlink" xlink:title="funicular segment number" xlink:type="simple">Fu</abbrev><sub>1</sub> 1.67× as long as broad, slightly longer than <abbrev xmlns:xlink="http://www.w3.org/1999/xlink" xlink:title="funicular segment number" xlink:type="simple">Fu</abbrev><sub>2</sub>; each funicular segment with sensilla except <abbrev xmlns:xlink="http://www.w3.org/1999/xlink" xlink:title="funicular segment number" xlink:type="simple">Fu</abbrev><sub>1</sub> (Fig. <xref ref-type="fig" rid="F2">10</xref>); clava not clavate, 2.35× as long as broad. Head in dorsal view, 1.82× as wide as long; vertex convex; eye length 2.55× temple length; <abbrev xmlns:xlink="http://www.w3.org/1999/xlink" xlink:title="posterior ocellar distance" id="ABBRID0EFSAE" xlink:type="simple">POL</abbrev> 0.76× <abbrev xmlns:xlink="http://www.w3.org/1999/xlink" xlink:title="ocellocular distance" id="ABBRID0EJSAE" xlink:type="simple">OOL</abbrev>.</p><p>Head 1.04× as broad as mesosoma. Mesosoma not distinctly convex, 1.41× as long as broad. Pronotum 0.74× as broad as mesoscutum, anteriorly margined, posterior band smooth and with a row of hairs. Mesoscutum 1.91× as broad as long; notauli incomplete, only distinct basally. Scutellum with reticulation shallow, frenal line absent. Propodeum (Fig. <xref ref-type="fig" rid="F2">11</xref>) medially 0.65× as long as scutellum, reticulation irregular; plicae complete, separated by 1.23× medial length of propodeum; median carina raised and complete; nucha short; propodeal spiracles oval, 1.5× as long as broad. Fore wing 2.35× as long as broad, with marginal fringe (Fig. <xref ref-type="fig" rid="F2">12</xref>); basal vein and basal cell bare; upper surface of costal cell hairy, lower surface with scattered setae; submarginal vein 1.32× marginal vein, marginal vein 1.82× postmarginal vein, postmarginal vein longer than stigmal vein (1.3×); stigmal vein straight, stigmal slightly capitate.</p><p>Gaster sessile, spindle-shaped with apex pointed, 1.8× as long as broad, 1.45× as wide as thorax; each segment with hind margin entire except hind margin of <abbrev xmlns:xlink="http://www.w3.org/1999/xlink" xlink:title="gastral tergite number" xlink:type="simple">Gt</abbrev><sub>1</sub> trilobed.</p><p><italic>Male</italic>. As female, with the following differences. Body length 2.0 mm (Fig. <xref ref-type="fig" rid="F2">13</xref>). Antennal insertion above the lower ocular line (Fig. <xref ref-type="fig" rid="F2">14</xref>), <abbrev xmlns:xlink="http://www.w3.org/1999/xlink" xlink:title="funicular segment number" xlink:type="simple">Fu</abbrev><sub>1</sub> 0.44× as long as scape, each funicular segment longer than broad, with 3–4 rows of setae.</p></tp:treatment-sec><tp:treatment-sec sec-type="variability" id="SECID0EJTAE"><title>Variability.</title><p>Females: body length 2.3–2.5 mm, others same as holotype. Males: body length 1.4–2.2 mm.</p></tp:treatment-sec><tp:treatment-sec sec-type="remarks" id="SECID0EOTAE"><title>Remarks.</title><p>This new species is very similar to <italic><tp:taxon-name><tp:taxon-name-part taxon-name-part-type="genus" reg="Muscidifurax">M.</tp:taxon-name-part><tp:taxon-name-part taxon-name-part-type="species" reg="raptor">raptor</tp:taxon-name-part></tp:taxon-name></italic> having fore wing with marginal fringe and inner margins of eyes angularly produced upwards near the vertex. It differs from <italic><tp:taxon-name><tp:taxon-name-part taxon-name-part-type="genus" reg="Muscidifurax">M.</tp:taxon-name-part><tp:taxon-name-part taxon-name-part-type="species" reg="raptor">raptor</tp:taxon-name-part></tp:taxon-name></italic> in having the first funicular segment without sensilla, propodeum without coarse rugae.</p></tp:treatment-sec><tp:treatment-sec sec-type="material" id="SECID0EKUAE"><title>Material examined.</title><p>Holotype. ♀, China: Xinjiang: Urumqi, <named-content xmlns:xlink="http://www.w3.org/1999/xlink" content-type="dwc:verbatimCoordinates" xlink:type="simple"><named-content content-type="geo-json" specific-use="{&#34;type&#34;:&#34;Point&#34;,&#34;coordinates&#34;:[87.360000,43.450000]}" id="NCID0ETUAE" xlink:type="simple">43.45°N 87.36°E</named-content></named-content>, VII.2016, ex. Pupa of <italic><tp:taxon-name><tp:taxon-name-part taxon-name-part-type="genus" reg="Musca">Musca</tp:taxon-name-part><tp:taxon-name-part taxon-name-part-type="species" reg="domestica">domestica</tp:taxon-name-part></tp:taxon-name></italic>, leg. Hao-yuan Hu, IOZ(E)1812546 (2016-WJ-044). Paratypes. 7♂, IOZ(E)1812547-1812553(2016-WJ-045), 2♀, IOZ(E)1812554-1812555(2016-WJ-044), same data to holotype.</p></tp:treatment-sec><tp:treatment-sec sec-type="etymology" id="SECID0EDVAE"><title>Etymology.</title><p>The specific name is derived from the Latin <italic>sine</italic>- and <italic>sensilla</italic>, referencing the character of <abbrev xmlns:xlink="http://www.w3.org/1999/xlink" xlink:title="funicular segment number" xlink:type="simple">Fu</abbrev><sub>1</sub> without sensilla. The name is to be treated as a noun in apposition.</p></tp:treatment-sec><tp:treatment-sec sec-type="host" id="SECID0EPVAE"><title>Hosts.</title><p>Pupa of <italic><tp:taxon-name><tp:taxon-name-part taxon-name-part-type="genus" reg="Musca">Musca</tp:taxon-name-part><tp:taxon-name-part taxon-name-part-type="species" reg="domestica">domestica</tp:taxon-name-part></tp:taxon-name></italic>.</p></tp:treatment-sec><tp:treatment-sec sec-type="distribution" id="SECID0EAWAE"><title>Distribution.</title><p>China (Xinjiang).</p></tp:treatment-sec></tp:taxon-treatment>
