# Supplementary material for: A taxonomic study of Muscidifurax Girault & Sanders from China (Hymenoptera, Chalcidoidea, Pteromalidae)
Source: Zookeys. 2018 Jul 26;(776):91–103. doi: 10.3897/zookeys.776.25030 (PMC6072828; doi:10.3897/zookeys.776.25030)
Supplement: XML Treatment for Muscidifurax adanacus [file zookeys.776.25030-treatment4.xml]

<!DOCTYPE tp:taxon-treatment
  PUBLIC "-//TaxonX//DTD Taxonomic Treatment Publishing DTD v0 20100105//EN" "tax-treatment-NSO.dtd">
<tp:taxon-treatment xmlns:tp="http://www.plazi.org/taxpub"><tp:treatment-meta><kwd-group><label>Taxon classification</label><kwd><named-content xmlns:xlink="http://www.w3.org/1999/xlink" content-type="kingdom">Animalia</named-content></kwd><kwd><named-content xmlns:xlink="http://www.w3.org/1999/xlink" content-type="order">Hymenoptera</named-content></kwd><kwd><named-content xmlns:xlink="http://www.w3.org/1999/xlink" content-type="family">Pteromalidae</named-content></kwd></kwd-group><mixed-citation publication-type="journal"><person-group><name><surname>Xiao</surname><given-names>Hui</given-names></name><name><surname>Zhou</surname><given-names>Shi-yu</given-names></name><name><surname>Tong</surname><given-names>Yan-feng</given-names></name></person-group><article-title>A taxonomic study of <italic><tp:taxon-name><tp:taxon-name-part taxon-name-part-type="genus" reg="Muscidifurax">Muscidifurax</tp:taxon-name-part></tp:taxon-name></italic> Girault &amp; Sanders from China (<tp:taxon-name><tp:taxon-name-part taxon-name-part-type="order">Hymenoptera</tp:taxon-name-part></tp:taxon-name>, <tp:taxon-name><tp:taxon-name-part taxon-name-part-type="superfamily">Chalcidoidea</tp:taxon-name-part></tp:taxon-name>, <tp:taxon-name><tp:taxon-name-part taxon-name-part-type="family">Pteromalidae</tp:taxon-name-part></tp:taxon-name>)</article-title><source>Zookeys</source><day>26</day><month>7</month><year>2018</year><volume>2018</volume><issue>776</issue><fpage>91</fpage><lpage>103</lpage><pub-id pub-id-type="doi">10.3897/zookeys.776.25030</pub-id></mixed-citation></tp:treatment-meta><tp:nomenclature><tp:taxon-name>
            <tp:taxon-name-part taxon-name-part-type="genus" reg="Muscidifurax">Muscidifurax</tp:taxon-name-part>
            <tp:taxon-name-part taxon-name-part-type="species" reg="adanacus">adanacus</tp:taxon-name-part>
          </tp:taxon-name><tp:taxon-authority>Doganlar, 2007</tp:taxon-authority><xref ref-type="fig" rid="F3">Figs 15–21</xref><tp:nomenclature-citation-list><tp:nomenclature-citation><tp:taxon-name>
                <tp:taxon-name-part taxon-name-part-type="genus" reg="Muscidifurax">Muscidifurax</tp:taxon-name-part>
                <tp:taxon-name-part taxon-name-part-type="species" reg="adanacus">adanacus</tp:taxon-name-part>
              </tp:taxon-name><comment>Doganlar, 2007: 245–246. Holotype ♀, MKUT. Not examined.</comment></tp:nomenclature-citation></tp:nomenclature-citation-list></tp:nomenclature><tp:treatment-sec sec-type="diagnosis" id="SECID0E1XAE"><title>Diagnosis.</title><p>Antenna with scape longer than eye height (Figs <xref ref-type="fig" rid="F3">16</xref>, <xref ref-type="fig" rid="F3">17</xref>), exceeding vertex; each funicular segment longer than broad except <abbrev xmlns:xlink="http://www.w3.org/1999/xlink" xlink:title="funicular segment number" xlink:type="simple">Fu</abbrev><sub>7</sub> subquadrate; <abbrev xmlns:xlink="http://www.w3.org/1999/xlink" xlink:title="funicular segment number" xlink:type="simple">Fu</abbrev><sub>1</sub> without sensilla, longer than <abbrev xmlns:xlink="http://www.w3.org/1999/xlink" xlink:title="funicular segment number" xlink:type="simple">Fu</abbrev><sub>2</sub> (Fig. <xref ref-type="fig" rid="F3">18</xref>); <abbrev xmlns:xlink="http://www.w3.org/1999/xlink" xlink:title="funicular segment number" xlink:type="simple">Fu</abbrev><sub>2</sub> with sensilla. Propodeum with two slim median carinae, plicae present, nucha developed (Fig. <xref ref-type="fig" rid="F3">19</xref>); median area of propodeum with weakly or strong coarse rugae. Fore wing without marginal fringe, and with reduced pilosity. Gaster at least 1.9× as long as broad; <abbrev xmlns:xlink="http://www.w3.org/1999/xlink" xlink:title="gastral tergite number" xlink:type="simple">Gt</abbrev><sub>1</sub> about 1/4 length of gaster (Fig. <xref ref-type="fig" rid="F3">15</xref>). Male antennae with each funicular segment longer than broad, and with dense hairy (Figs <xref ref-type="fig" rid="F3">20</xref>, <xref ref-type="fig" rid="F3">21</xref>).</p><fig id="F3" position="float" orientation="portrait"><label>Figures 15–21.</label><caption><p><italic><tp:taxon-name><tp:taxon-name-part taxon-name-part-type="genus" reg="Muscidifurax">Muscidifurax</tp:taxon-name-part><tp:taxon-name-part taxon-name-part-type="species" reg="adanacus">adanacus</tp:taxon-name-part></tp:taxon-name></italic> Doganlar, 2007, <bold>15–19</bold> female <bold>15</bold> Body in dorsal view <bold>16</bold> Body in lateral view <bold>17</bold> Head in frontal view <bold>18</bold> Head in lateral view <bold>19</bold> Propodeum <bold>20–21</bold> Male <bold>20</bold> Body in lateral view <bold>21</bold> Head in frontal view.</p></caption><graphic xmlns:xlink="http://www.w3.org/1999/xlink" xlink:href="zookeys-776-091-g003.jpg" position="float" orientation="portrait" xlink:type="simple" id="oo_219173.jpg"/></fig></tp:treatment-sec><tp:treatment-sec sec-type="material" id="SECID0EQ1AE"><title>Material examined.</title><p>China: 1♂ (2016-WJ-067), 4♀ (2016-WJ-004), Shandong: Jinan, 22.III.2016, reared from pupa of <italic><tp:taxon-name><tp:taxon-name-part taxon-name-part-type="genus" reg="Musca">Musca</tp:taxon-name-part><tp:taxon-name-part taxon-name-part-type="species" reg="domestica">domestica</tp:taxon-name-part></tp:taxon-name></italic> (captured on 27.II.2016), leg. Zhang-ze Hu.</p></tp:treatment-sec><tp:treatment-sec sec-type="host" id="SECID0EB2AE"><title>Hosts.</title><p>Pupa of <italic><tp:taxon-name><tp:taxon-name-part taxon-name-part-type="genus" reg="Musca">Musca</tp:taxon-name-part><tp:taxon-name-part taxon-name-part-type="species" reg="domestica">domestica</tp:taxon-name-part></tp:taxon-name></italic>.</p></tp:treatment-sec><tp:treatment-sec sec-type="distribution" id="SECID0ES2AE"><title>Distribution.</title><p>China (Shandong); Palearctic region (Turkey).</p></tp:treatment-sec></tp:taxon-treatment>
