# Supplementary material for: A taxonomic study of Muscidifurax Girault & Sanders from China (Hymenoptera, Chalcidoidea, Pteromalidae)
Source: Zookeys. 2018 Jul 26;(776):91–103. doi: 10.3897/zookeys.776.25030 (PMC6072828; doi:10.3897/zookeys.776.25030)
Supplement: XML Treatment for Muscidifurax neoraptorellus [file zookeys.776.25030-treatment5.xml]

<!DOCTYPE tp:taxon-treatment
  PUBLIC "-//TaxonX//DTD Taxonomic Treatment Publishing DTD v0 20100105//EN" "tax-treatment-NSO.dtd">
<tp:taxon-treatment xmlns:tp="http://www.plazi.org/taxpub"><tp:treatment-meta><kwd-group><label>Taxon classification</label><kwd><named-content xmlns:xlink="http://www.w3.org/1999/xlink" content-type="kingdom">Animalia</named-content></kwd><kwd><named-content xmlns:xlink="http://www.w3.org/1999/xlink" content-type="order">Hymenoptera</named-content></kwd><kwd><named-content xmlns:xlink="http://www.w3.org/1999/xlink" content-type="family">Pteromalidae</named-content></kwd></kwd-group><mixed-citation publication-type="journal"><person-group><name><surname>Xiao</surname><given-names>Hui</given-names></name><name><surname>Zhou</surname><given-names>Shi-yu</given-names></name><name><surname>Tong</surname><given-names>Yan-feng</given-names></name></person-group><article-title>A taxonomic study of <italic><tp:taxon-name><tp:taxon-name-part taxon-name-part-type="genus" reg="Muscidifurax">Muscidifurax</tp:taxon-name-part></tp:taxon-name></italic> Girault &amp; Sanders from China (<tp:taxon-name><tp:taxon-name-part taxon-name-part-type="order">Hymenoptera</tp:taxon-name-part></tp:taxon-name>, <tp:taxon-name><tp:taxon-name-part taxon-name-part-type="superfamily">Chalcidoidea</tp:taxon-name-part></tp:taxon-name>, <tp:taxon-name><tp:taxon-name-part taxon-name-part-type="family">Pteromalidae</tp:taxon-name-part></tp:taxon-name>)</article-title><source>Zookeys</source><day>26</day><month>7</month><year>2018</year><volume>2018</volume><issue>776</issue><fpage>91</fpage><lpage>103</lpage><pub-id pub-id-type="doi">10.3897/zookeys.776.25030</pub-id></mixed-citation></tp:treatment-meta><tp:nomenclature><tp:taxon-name>
            <tp:taxon-name-part taxon-name-part-type="genus" reg="Muscidifurax">Muscidifurax</tp:taxon-name-part>
            <tp:taxon-name-part taxon-name-part-type="species" reg="neoraptorellus">neoraptorellus</tp:taxon-name-part>
            <object-id xmlns:xlink="http://www.w3.org/1999/xlink" content-type="zoobank" xlink:type="simple">http://zoobank.org/81DADF11-ADE6-45B4-A668-FFEBB95392A7</object-id>
          </tp:taxon-name><tp:taxon-authority>Xiao &amp; Zhou</tp:taxon-authority><tp:taxon-status xmlns:xlink="http://www.w3.org/1999/xlink" xlink:type="simple">sp. n.</tp:taxon-status><xref ref-type="fig" rid="F4">Figs 22–27</xref></tp:nomenclature><tp:treatment-sec sec-type="diagnosis" id="SECID0EE4AE"><title>Diagnosis.</title><p>Clypeus with longitudinal striation; clypeal margin not protruded; antenna with each funicular segment longer than broad, each funicular segment with sensilla except <abbrev xmlns:xlink="http://www.w3.org/1999/xlink" xlink:title="funicular segment number" xlink:type="simple">Fu</abbrev><sub>1</sub> and <abbrev xmlns:xlink="http://www.w3.org/1999/xlink" xlink:title="funicular segment number" xlink:type="simple">Fu</abbrev><sub>2</sub>; median area of propodeum without coarse rugae; fore wing without marginal fringe, usually with reduced pilosity; gaster 1.65× as long as broad, <abbrev xmlns:xlink="http://www.w3.org/1999/xlink" xlink:title="gastral tergite number" xlink:type="simple">Gt</abbrev><sub>1</sub> 1/3 length of gaster.</p></tp:treatment-sec><tp:treatment-sec sec-type="description" id="SECID0EQ4AE"><title>Description.</title><p>Holotype. <italic>Female</italic>. 2.2 mm (Fig. <xref ref-type="fig" rid="F4">22</xref>). Head and mesosoma black, with blue metallic reflections; gaster dark brown with metallic reflections basally. Antennal scape brown, flagellum dark brown; legs brown except coxae concolorous with body; fore wings hyaline, venation brown except marginal vein dark brown.</p><fig id="F4" position="float" orientation="portrait"><label>Figures 22–27.</label><caption><p><italic><tp:taxon-name><tp:taxon-name-part taxon-name-part-type="genus" reg="Muscidifurax">Muscidifurax</tp:taxon-name-part><tp:taxon-name-part taxon-name-part-type="species" reg="neoraptorellus">neoraptorellus</tp:taxon-name-part></tp:taxon-name></italic> sp. n., <bold>22–26</bold> female holotype <bold>22</bold> Body in lateral view <bold>23</bold> Head in frontal view <bold>24</bold> Head and antenna in lateral view <bold>25</bold> Propodeum <bold>26</bold> Fore wing <bold>27</bold> Male, Body in dorsal view.</p></caption><graphic xmlns:xlink="http://www.w3.org/1999/xlink" xlink:href="zookeys-776-091-g004.jpg" position="float" orientation="portrait" xlink:type="simple" id="oo_219174.jpg"/></fig><p>Head in frontal view 1.13× as wide as high (Fig. <xref ref-type="fig" rid="F4">23</xref>); eye height 0.54× head height, eyes separated by 1.63× their height; antennal scrobes deep, not reaching anterior ocellus; reticulation in antennal scrobe smaller than that on parascrobe. Antennal insertion on lower ocular line, distance from upper margin of torulus to lower margin of anterior ocellus 1.56× distance from lower margin of torulus to lower margin of clypeus. Clypeus with longitudinal striation; clypeal margin straight, not protruded; oral fossa 0.46× as wide as head; right mandible with four teeth, left mandible with three teeth. Head in lateral view (Fig. <xref ref-type="fig" rid="F4">24</xref>) with malar sulcus inconspicuous, eye height 1.24× malar space. Antennal scape length 1.33× as long as broad, reaching vertex; length of flagellum and pedicel combined longer than head width (1.28×); anellus transverse; each funicular segment longer than broad, <abbrev xmlns:xlink="http://www.w3.org/1999/xlink" xlink:title="funicular segment number" xlink:type="simple">Fu</abbrev><sub>1</sub> 1.38× as long as broad, as long as <abbrev xmlns:xlink="http://www.w3.org/1999/xlink" xlink:title="funicular segment number" xlink:type="simple">Fu</abbrev><sub>2</sub>; each funicular segment with sensilla except <abbrev xmlns:xlink="http://www.w3.org/1999/xlink" xlink:title="funicular segment number" xlink:type="simple">Fu</abbrev><sub>1</sub> and <abbrev xmlns:xlink="http://www.w3.org/1999/xlink" xlink:title="funicular segment number" xlink:type="simple">Fu</abbrev><sub>2</sub> (Fig. <xref ref-type="fig" rid="F4">24</xref>); clava not clavate, 2.67× as long as broad. Head in dorsal view, 1.75× as wide as long; vertex convex and with coarse reticulation; eye length 2.47× temple length; <abbrev xmlns:xlink="http://www.w3.org/1999/xlink" xlink:title="posterior ocellar distance" id="ABBRID0EY6AE" xlink:type="simple">POL</abbrev> 0.75× <abbrev xmlns:xlink="http://www.w3.org/1999/xlink" xlink:title="ocellocular distance" id="ABBRID0E36AE" xlink:type="simple">OOL</abbrev>.</p><p>Head as broad as mesosoma. Mesosoma 1.33× as long as broad. Pronotum 0.83× as broad as mesoscutum, anteriorly margined, posterior band smooth and with a row of hairs. Mesoscutum 1.83× as broad as long; notauli only distinct basally. Scutellum with reticulation shallow, frenal line absent. Propodeum (Fig. <xref ref-type="fig" rid="F4">25</xref>) medially 0.8× as long as scutellum, reticulation irregular; plicae distinct and complete, separated by 1.44× medial length of propodeum; median carina raised and complete; nucha short, with coarse reticulation; propodeal spiracles oval. Fore wing 2.62× as long as broad, without marginal fringe (Fig. <xref ref-type="fig" rid="F4">26</xref>); basal vein and basal cell bare; submarginal vein 1.37× marginal vein, marginal vein 1.73× postmarginal vein, postmarginal vein longer than stigmal vein (1.32×); stigmal vein straight, stigmal slightly capitate.</p><p>Gaster sessile, spindle-shaped with apex pointed, 1.65× as long as broad, 1.14× as wide as mesosoma; each segment with hind margin entire except <abbrev xmlns:xlink="http://www.w3.org/1999/xlink" xlink:title="gastral tergite number" xlink:type="simple">Gt</abbrev><sub>1</sub> trilobed; <abbrev xmlns:xlink="http://www.w3.org/1999/xlink" xlink:title="gastral tergite number" xlink:type="simple">Gt</abbrev><sub>1</sub> covering 1/3 length of gaster.</p><p><italic>Male</italic>. As female, with the following differences. Body length 2.5 mm. Antennal insertion above the lower ocular line, each funicular segment longer than broad; <abbrev xmlns:xlink="http://www.w3.org/1999/xlink" xlink:title="funicular segment number" xlink:type="simple">Fu</abbrev><sub>1</sub> 0.5× as long as scape, longer than other funicular segments, 2.46× as long as wide. Lateral panel of metanotum golden (Fig. <xref ref-type="fig" rid="F4">27</xref>). Gaster dorsum yellow in median area.</p></tp:treatment-sec><tp:treatment-sec sec-type="remarks" id="SECID0E2AAG"><title>Remarks.</title><p>This new species is very close to <italic><tp:taxon-name><tp:taxon-name-part taxon-name-part-type="genus" reg="Muscidifurax">M.</tp:taxon-name-part><tp:taxon-name-part taxon-name-part-type="species" reg="raptorellus">raptorellus</tp:taxon-name-part></tp:taxon-name></italic>, but noticeably different from <italic><tp:taxon-name><tp:taxon-name-part taxon-name-part-type="genus" reg="Muscidifurax">M.</tp:taxon-name-part><tp:taxon-name-part taxon-name-part-type="species" reg="raptorellus">raptorellus</tp:taxon-name-part></tp:taxon-name></italic> in having the first and second funicular segments without sensilla (only <abbrev xmlns:xlink="http://www.w3.org/1999/xlink" xlink:title="funicular segment number" xlink:type="simple">Fu</abbrev><sub>1</sub> without sensilla in <italic><tp:taxon-name><tp:taxon-name-part taxon-name-part-type="genus" reg="Muscidifurax">M.</tp:taxon-name-part><tp:taxon-name-part taxon-name-part-type="species" reg="raptorellus">raptorellus</tp:taxon-name-part></tp:taxon-name></italic>), and the median area of propodeum without coarse rugae (with distinctly coarse rugae in <italic><tp:taxon-name><tp:taxon-name-part taxon-name-part-type="genus" reg="Muscidifurax">M.</tp:taxon-name-part><tp:taxon-name-part taxon-name-part-type="species" reg="raptorellus">raptorellus</tp:taxon-name-part></tp:taxon-name></italic>).</p></tp:treatment-sec><tp:treatment-sec sec-type="material" id="SECID0EPCAG"><title>Material examined.</title><p>Holotype. ♀, China: Shandong: Jinan, 36.40°N 117.00°E, 22.III.2016, reared from pupa of <italic><tp:taxon-name><tp:taxon-name-part taxon-name-part-type="genus" reg="Musca">Musca</tp:taxon-name-part><tp:taxon-name-part taxon-name-part-type="species" reg="domestica">domestica</tp:taxon-name-part></tp:taxon-name></italic> (captured on 27.II.2016), leg. Zhang-ze Hu, IOZ(E)1812557 (2016-WJ-002). Paratypes. 1♂, IOZ(E)1812559 (2016-WJ-005), 1♀, IOZ(E)1812558 (2016-WJ-002), same data as holotype.</p></tp:treatment-sec><tp:treatment-sec sec-type="etymology" id="SECID0EADAG"><title>Etymology.</title><p>The species is intended to show similarities with <italic><tp:taxon-name><tp:taxon-name-part taxon-name-part-type="genus" reg="Muscidifurax">M.</tp:taxon-name-part><tp:taxon-name-part taxon-name-part-type="species" reg="raptorellus">raptorellus</tp:taxon-name-part></tp:taxon-name></italic>, hence the specific name is compound of ‘<italic>neo</italic>-’ and ‘<italic>raptorellus</italic>’. It is to be treated as an adjective.</p></tp:treatment-sec><tp:treatment-sec sec-type="host" id="SECID0E4DAG"><title>Hosts.</title><p>Pupa of <italic><tp:taxon-name><tp:taxon-name-part taxon-name-part-type="genus" reg="Musca">Musca</tp:taxon-name-part><tp:taxon-name-part taxon-name-part-type="species" reg="domestica">domestica</tp:taxon-name-part></tp:taxon-name></italic>.</p></tp:treatment-sec><tp:treatment-sec sec-type="distribution" id="SECID0EOEAG"><title>Distribution.</title><p>China (Shandong).</p></tp:treatment-sec></tp:taxon-treatment>
