# Supplementary material for: A taxonomic study of Muscidifurax Girault & Sanders from China (Hymenoptera, Chalcidoidea, Pteromalidae)
Source: Zookeys. 2018 Jul 26;(776):91–103. doi: 10.3897/zookeys.776.25030 (PMC6072828; doi:10.3897/zookeys.776.25030)
Supplement: XML Treatment for Muscidifurax raptor [file zookeys.776.25030-treatment6.xml]

<!DOCTYPE tp:taxon-treatment
  PUBLIC "-//TaxonX//DTD Taxonomic Treatment Publishing DTD v0 20100105//EN" "tax-treatment-NSO.dtd">
<tp:taxon-treatment xmlns:tp="http://www.plazi.org/taxpub"><tp:treatment-meta><kwd-group><label>Taxon classification</label><kwd><named-content xmlns:xlink="http://www.w3.org/1999/xlink" content-type="kingdom">Animalia</named-content></kwd><kwd><named-content xmlns:xlink="http://www.w3.org/1999/xlink" content-type="order">Hymenoptera</named-content></kwd><kwd><named-content xmlns:xlink="http://www.w3.org/1999/xlink" content-type="family">Pteromalidae</named-content></kwd></kwd-group><mixed-citation publication-type="journal"><person-group><name><surname>Xiao</surname><given-names>Hui</given-names></name><name><surname>Zhou</surname><given-names>Shi-yu</given-names></name><name><surname>Tong</surname><given-names>Yan-feng</given-names></name></person-group><article-title>A taxonomic study of <italic><tp:taxon-name><tp:taxon-name-part taxon-name-part-type="genus" reg="Muscidifurax">Muscidifurax</tp:taxon-name-part></tp:taxon-name></italic> Girault &amp; Sanders from China (<tp:taxon-name><tp:taxon-name-part taxon-name-part-type="order">Hymenoptera</tp:taxon-name-part></tp:taxon-name>, <tp:taxon-name><tp:taxon-name-part taxon-name-part-type="superfamily">Chalcidoidea</tp:taxon-name-part></tp:taxon-name>, <tp:taxon-name><tp:taxon-name-part taxon-name-part-type="family">Pteromalidae</tp:taxon-name-part></tp:taxon-name>)</article-title><source>Zookeys</source><day>26</day><month>7</month><year>2018</year><volume>2018</volume><issue>776</issue><fpage>91</fpage><lpage>103</lpage><pub-id pub-id-type="doi">10.3897/zookeys.776.25030</pub-id></mixed-citation></tp:treatment-meta><tp:nomenclature><tp:taxon-name>
            <tp:taxon-name-part taxon-name-part-type="genus" reg="Muscidifurax">Muscidifurax</tp:taxon-name-part>
            <tp:taxon-name-part taxon-name-part-type="species" reg="raptor">raptor</tp:taxon-name-part>
          </tp:taxon-name><tp:taxon-authority>Girault &amp; Sanders, 1910</tp:taxon-authority><tp:nomenclature-citation-list><tp:nomenclature-citation><tp:taxon-name>
                <tp:taxon-name-part taxon-name-part-type="genus" reg="Muscidifurax">Muscidifurax</tp:taxon-name-part>
                <tp:taxon-name-part taxon-name-part-type="species" reg="raptor">raptor</tp:taxon-name-part>
              </tp:taxon-name><comment>Girault &amp; Sanders, 1910: 146; <xref ref-type="bibr" rid="B2">Doganlar 2007</xref>: 243–252.</comment></tp:nomenclature-citation><tp:nomenclature-citation><tp:taxon-name>
                <tp:taxon-name-part taxon-name-part-type="genus" reg="Smeagolia">Smeagolia</tp:taxon-name-part>
                <tp:taxon-name-part taxon-name-part-type="species" reg="perplexa">perplexa</tp:taxon-name-part>
              </tp:taxon-name><comment>Hedqvist, 1973: 237; Bouček, 1991: 203 (synonymy).</comment></tp:nomenclature-citation></tp:nomenclature-citation-list></tp:nomenclature><tp:treatment-sec sec-type="diagnosis" id="SECID0EUGAG"><title>Diagnosis.</title><p>Body black green. Head 2× as long as broad in dorsal view. Antennal scrobes deep, extending upwards and not reaching anterior ocellus; clypeus with shallowly longitudinal striation, lower margin slightly protruded. Antenna with each funicular segment longer than broad and with sensilla. Propodeum with plicae distinct and complete, median carina raised and complete; costula distinct. Fore wing with marginal fringe; stigmal vein straight, slightly capitate. Gaster 2× as long as broad, slightly broader than mesosoma width; <abbrev xmlns:xlink="http://www.w3.org/1999/xlink" xlink:title="gastral tergite number" xlink:type="simple">Gt</abbrev><sub>1</sub> covering 1/3 length of gaster.</p></tp:treatment-sec><tp:treatment-sec sec-type="material" id="SECID0E3GAG"><title>Material examined.</title><p>China: 1♂, 2♀, Shandong: Jinan, 22.III.2016, reared from pupa of <italic><tp:taxon-name><tp:taxon-name-part taxon-name-part-type="genus" reg="Musca">Musca</tp:taxon-name-part><tp:taxon-name-part taxon-name-part-type="species" reg="domestica">domestica</tp:taxon-name-part></tp:taxon-name></italic> (captured on 27.II.2016), leg. Zhang-ze Hu (2016-WJ-003); 1♀, Australia, N.S.W. Sydney, 10.I.1984, leg. R. Rilansow, det. B.R. Subba Rao, 1985.</p></tp:treatment-sec><tp:treatment-sec sec-type="host" id="SECID0ENHAG"><title>Hosts.</title><p>Pupa of <italic><tp:taxon-name><tp:taxon-name-part taxon-name-part-type="genus" reg="Musca">Musca</tp:taxon-name-part><tp:taxon-name-part taxon-name-part-type="species" reg="domestica">domestica</tp:taxon-name-part></tp:taxon-name></italic>.</p></tp:treatment-sec><tp:treatment-sec sec-type="distribution" id="SECID0E5HAG"><title>Distribution.</title><p>China (Beijing, Shandong) (<xref ref-type="bibr" rid="B6">Guo et al. 1997</xref>); Afrotropics, Australasian, Nearctic, Neotropics and Palearctic regions.</p></tp:treatment-sec><ref-list><ref id="B2"><mixed-citation xmlns:xlink="http://www.w3.org/1999/xlink" xlink:type="simple"><person-group><name name-style="western"><surname>Doganlar</surname><given-names>M</given-names></name></person-group> (<year>2007</year>) <article-title>A new species of <italic><tp:taxon-name><tp:taxon-name-part taxon-name-part-type="genus">Muscidifurax</tp:taxon-name-part></tp:taxon-name></italic> Girault &amp; Sanders, 1910 (<tp:taxon-name><tp:taxon-name-part taxon-name-part-type="order">Hymenoptera</tp:taxon-name-part></tp:taxon-name>: <tp:taxon-name><tp:taxon-name-part taxon-name-part-type="family">Pteromalidae</tp:taxon-name-part></tp:taxon-name>) from Adana province. Turkey.</article-title><source>Türkiye Entomoloji Dergisi</source><volume>31</volume>: <fpage>243</fpage>–<lpage>252</lpage>.</mixed-citation></ref><ref id="B6"><mixed-citation xmlns:xlink="http://www.w3.org/1999/xlink" xlink:type="simple"><person-group><name name-style="western"><surname>Guo</surname><given-names>YJ</given-names></name><name name-style="western"><surname>Hogsette</surname><given-names>JA</given-names></name><name name-style="western"><surname>Greene</surname><given-names>GL</given-names></name><name name-style="western"><surname>Jones</surname><given-names>CJ</given-names></name></person-group> (<year>1997</year>) <article-title>Survey report on pupal parasites of filth flies in livestock and poultry facilities in China.</article-title><source>Chinese Journal of Biological Control</source><volume>13</volume>(<issue>3</issue>): <fpage>106</fpage>–<lpage>109</lpage>.</mixed-citation></ref></ref-list></tp:taxon-treatment>
